# Supplementary material for: Quantitative Comparison of Effects of Dofetilide, Sotalol, Quinidine, and Verapamil between Human Ex vivo Trabeculae and In silico Ventricular Models Incorporating Inter-Individual Action Potential Variability
Source: Front Physiol. 2017 Aug 18;8:597. doi: 10.3389/fphys.2017.00597 (PMC5563361; doi:10.3389/fphys.2017.00597)
Supplement: Supplementary file 2 [file DataSheet2.ZIP]

Archive with 1 entries (1 files):
- ORd_model_code.hpp
