# Supplementary material for: Quantitative Comparison of Effects of Dofetilide, Sotalol, Quinidine, and Verapamil between Human Ex vivo Trabeculae and In silico Ventricular Models Incorporating Inter-Individual Action Potential Variability
Source: Front Physiol. 2017 Aug 18;8:597. doi: 10.3389/fphys.2017.00597 (PMC5563361; doi:10.3389/fphys.2017.00597)
Supplement: Supplementary file 2 [file DataSheet2.ZIP › ORd_model_code.hpp]

// Modified C++ implementation of the ORd model for the paper:
// "Quantitative comparison of effects of dofetilide, sotalol, quinidine and verapamil between human ex vivo trabeculae and in silico ventricular models incorporating inter-individual action potential variability".

// C++ Implementation of the O'Hara-Rudy dynamic (ORd) model for the
// undiseased human ventricular action potential and calcium transient
//
// The ORd model is described in the article "Simulation of the Undiseased
// Human Cardiac Ventricular Action Potential: Model Formulation and
// Experimental Validation"
// by Thomas O'Hara, Laszlo Virag, Andras Varro, and Yoram Rudy
//
// The article and supplemental materails are freely available in the
// Open Access jounal PLoS Computational Biology
// Link to Article:
// http://www.ploscompbiol.org/article/info:doi/10.1371/journal.pcbi.1002061
//
// Email: tom.ohara@gmail.com / rudy@wustl.edu
// Web: http://rudylab.wustl.edu
//
// The ORd model is free software: you can redistribute it and/or modify it
// under the terms of the GNU General Public License as published by the
// Free Software Foundation, either version 3 of the License, or (at your
// option) any later version. The ORd model is distributed in the hope that
// it will be useful, but WITHOUT ANY WARRANTY; without even the implied
// warranty of MERCHANTABILITY or FITNESS FOR A PARTICULAR PURPOSE.  See the
// GNU General Public License for more details (www.gnu.org/licenses)


#ifndef ORDMODELDEF
#define ORDMODELDEF

#include <math.h>
#include <stdio.h>
#include <stdlib.h>

#include <iostream>
#include <fstream>
#include <sstream>

#include <cxxtest/TestSuite.h>
#include "CheckpointArchiveTypes.hpp"
#include "AbstractModelPopCvodeSystem.hpp"
#include "VectorHelperFunctions.hpp"
#include "OdeSystemInformation.hpp"

// ---------------------------------------------
// IMPLEMENTATION FOR POPULATION OF MODELS CODE
// ---------------------------------------------

class ORdModel : public AbstractModelPopCvodeSystem
{

private:

	// state variable storage
	std::vector<double> Y;
	std::vector<double> dY;

	double CL;

	//physical constants
	static const double R=8314.0; // Gas constant (J kmol^-1 K^-1)
	static const double T=310.0; // Temperature (K)
	static const double F=96485.0; // Faraday constant	(C M^-1)

	double amp;//stimulus amplitude in uA/uF
	//double start;//start time of the stimulus, relative to each beat
	double duration;//duration of the stimulus in ms
	int celltype;  //endo = 0, epi = 1, M = 2

	double v;
	double nai;
	double nass;
	double ki;
	double kss;
	double cai;
	double cass;
	double cansr;
	double cajsr;
	double m;
	double hf;
	double hs;
	double j;
	double hsp;
	double jp;
	double mL;
	double hL;
	double hLp;
	double a;
	double iF;
	double iS;
	double ap;
	double iFp;
	double iSp;
	double d;
	double ff;
	double fs;
	double fcaf;
	double fcas;
	double jca;
	double nca;
	double ffp;
	double fcafp;
	double xrf;
	double xrs;
	double xs1;
	double xs2;
	double xk1;
	double Jrelnp;
	double Jrelp;
	double CaMKt;

	//constants
	double nao;//extracellular sodium in mM
	double cao;//extracellular calcium in mM
	double ko;//extracellular potassium in mM

	//buffer paramaters (from HRD model)
	double BSRmax; // Anionic SR binding sites, calcium buffer in subspace
	double KmBSR; // Rate constant for ?????
	double BSLmax; // Anionic sarcolemmal binding sites, calcium buffer in subspace
	double KmBSL;
	double cmdnmax; // Calmodulin, calcium buffer in myoplasm
	double kmcmdn;
	double trpnmax; // Troponin, calcium buffer in myoplasm
	double kmtrpn;
	double csqnmax; // Calsequestrin, calcium buffer in JSR
	double kmcsqn;

	//CaMK paramaters
	double aCaMK; // Rate constant for CaMK_bound -> CaMK_trapped (phosphorylation)
	double bCaMK;// Rate constant for de-phosphorylation (CaMK_trapped -> CaMK_bound)
	double CaMKo; // Fraction of active binding sites a equilibrium (with a Ca2+/calmodulin complex on them)
	double KmCaM; // Rate constant for Ca2+/calmodulin complex binding to CaMK
	double KmCaMK; // ????

	//cell geometry
	double L; // Cell length (cm)
	double rad; // Cell radius (cm)

	//introduce APD, timing, and counting parameters
	//int APD_flag;
	//double APD;
	//double t_vdot_max;
	//double vrest;
	double vo;
	//double dt;
	double t0;
	double t;
	//double dto;
	//double vdot_old;
	//double vdot;
	//double vdot_max;
	//int p;
	//int n;
	//int count;

	double vcell; // cell volume (m^3) (1000 is conversion factor from cm^3)
	double Ageo; // Geometric area (cm^2)
	double Acap; // Capacitative area (cm^2)
	double vmyo; // Myoplasm volume (m^3)
	double vmito; // Mitochondrial volume
	double vsr; // SR volume
	double vnsr; // NSR volume
	double vjsr; // JSR volume
	double vss; // Subspace volume

	// Member Variables
	// Introduce variables for reversal potentials, currents, fluxes, and CaMK
	double ENa,EK,EKs; // Reverse potentials
	double INa,INaL,Ito,ICaL,ICaNa,ICaK,IKr,IKs,IK1,INaCa_i,INaCa_ss,INaCa,INaK,IKb,INab,IpCa,ICab,Ist; // Currents
	double Jrel,Jup,Jtr,Jdiff,JdiffNa,JdiffK,Jleak; // Ionic fluxes
	double CaMKa,CaMKb; // CaMK active and bound
    
    // Dummy variables
    double JupScale, JrelScale;

public:

	//Scalable Variables
	double GNa,GNaL,Gto,GKr,GKs,GK1,Gncx,Pnak,PCa;

	// Constructor goes here
	ORdModel() :
		AbstractModelPopCvodeSystem(41)
	{
		mpSystemInfo = OdeSystemInformation<ORdModel>::Instance();
		Init();
	}

	//Constructor with initial conditions file specified
	ORdModel(std::string initialConditionsFileName) :
		AbstractModelPopCvodeSystem(41)
	{
		mpSystemInfo = OdeSystemInformation<ORdModel>::Instance();
		LoadInitialConditions(initialConditionsFileName);
		Init();
	}

	// And destructor?

	// Main function to evaluate derivatives with CVODE
	void EvaluateYDerivatives(double time, const N_Vector N_Y, N_Vector N_dY)
	{
		//Convert Y from N_Vector to std::vectors
		double tempY;
		for (int i=0; i<41; i++)
		{
			tempY = GetVectorComponent(N_Y,i);
			Y.push_back(tempY);
			dY.push_back(0.0);
		}

		// Set scalable parameters
		GNa=75;
		GNaL=0.0075;
		Gto=0.02;
		GKr=0.046;
		GKs=0.0034;
		GK1=0.1908;
		Gncx=0.0008;
		Pnak=30;
		PCa=0.0001;
        JupScale = 1.0;
        JrelScale = 1.0;

		// Apply global scaling to scaling factors in the parameter
		// set that need them (e.g. for drug block simulations)

		std::vector<double> tempParameterSet = mParameterSet;

		for(unsigned i=0; i < mParametersToScale.size(); i++)
		{
			unsigned parameterToScale = mParametersToScale[i];
			tempParameterSet[parameterToScale] *= mParameterScalingValues[i];
		}

		// Scale scalable parameters for specific parameter set
		GNa *= tempParameterSet[0];
		GNaL *= tempParameterSet[1];
		Gto *= tempParameterSet[2];
		GKr *= tempParameterSet[3];
		GKs *= tempParameterSet[4];
		GK1 *= tempParameterSet[5];
		Gncx *= tempParameterSet[6];
		Pnak *= tempParameterSet[7];
		PCa *= tempParameterSet[8];
        JupScale *= tempParameterSet[9];
        JrelScale *= tempParameterSet[10];
        


		CL = mParameterSet.back();//pacing cycle length (ms)


		amp = -80.0; //-60.0;//stimulus amplitude in uA/uF
		//start=0;//start time of the stimulus, relative to each beat
		duration=0.5;//duration of the stimulus in ms
		celltype=0;  //endo = 0, epi = 1, M = 2

		// INITIAL Conditions
		//initial values for state variables, there are 41 of them
		//0 double v=-87.5; // Vm membrane potential (mV)
		//1 double nai=7; // Intracellular sodium concentration (mM)
		//2 double nass=7; // Subspace (near T-tubules) sodium
		//3 double ki=145; // Intracellular potassium
		//4 double kss=145; // Subspace potassium
		//5 double cai=1.0e-4; // Intracellular calcium
		//6 double cass=1.0e-4; // Subspace calcium
		//7 double cansr=1.2; // Network sarcoplasmic reticulum calcium (network SR is where uptake from myoplasm by SERCA happens)
		//8 double cajsr=1.2; // Junctional SR calcium (Junctional SR is where calcium release into subspace and myoplasm happens)
		//9 double m=0; // INaF activation gate
		//10 double hf=1; // INaF fast development inactivation gate
		//11 double hs=1; // INaF slow development inactivation gate
		//12 double j=1; // INaF recovery from inactivation gate
		//13 double hsp=1; // CaMK phosphorylated INaF: fast development inactivation gate
		//14 double jp=1; // CaMK phosphorylated INaF: recovery from inactivation gate
		//15 double mL=0; // INaL activation gate
		//16 double hL=1; // INaL inactivation gate
		//17 double hLp=1; // CaMK phosphorylated INaL: inactivation gate
		//18 double a=0; // Ito activation gate
		//19 double iF=1; // Ito fast inactivation gate
		//20 double iS=1; // Ito slow inactivation gate
		//21 double ap=0; // CaMK phosphorylated Ito: activation gate
		//22 double iFp=1; // CaMK phosphorylated Ito: fast inactivation gate
		//23 double iSp=1; // CaMK phosphorylated Ito: slow inactivation gate
		//24 double d=0; // ICaL activation gate
		//25 double ff=1; // ICaL fast voltage dependent inactivation gate
		//26 double fs=1; // ICaL slow voltage dependent inactivation gate
		//27 double fcaf=1; // ICaL fast development of Ca2+ dependent inactivation
		//28 double fcas=1; // ICaL slow development of Ca2+ dependent inactivation
		//29 double jca=1; // ICaL recovery from Ca2+ dependent inactivation
		//30 double nca=0; // ICaL channel fraction in Ca2+ dependent inactivation mode
		//31 double ffp=1; // CaMK phosphorylated ICaL: fast development of Ca2+ dependent inactivation
		//32 double fcafp=1; // CaMK phosphorylated ICaL: slow development of Ca2+ dependent inactivation
		//33 double xrf=0; // IKr fast activation/deactivation gate
		//34 double xrs=0; // IKr slow activation/deactivation gate
		//35 double xs1=0; // IKs activation gate
		//36 double xs2=0; // IKs deactivation gate
		//37 double xk1=1; // IK1 inactivation gate
		//38 double Jrelnp=0; // Non-phosphorylated Ca2+ release flux via ryanodine receptors, JSR to myoplasm (mM L^-1 ms^-1)
		//39 double Jrelp=0; // CaMK phosphorylated Ca2+ release flux via RyR, JSR to myoplasm
		//40 double CaMKt=0; // Fraction of CaMK binding sites with trapped calmodulin


		//State variables
		v=Y[0];
		nai=Y[1];
		nass=Y[2];
		ki=Y[3];
		kss=Y[4];
		cai=Y[5];
		cass=Y[6];
		cansr=Y[7];
		cajsr=Y[8];
		m=Y[9];
		hf=Y[10];
		hs=Y[11];
		j=Y[12];
		hsp=Y[13];
		jp=Y[14];
		mL=Y[15];
		hL=Y[16];
		hLp=Y[17];
		a=Y[18];
		iF=Y[19];
		iS=Y[20];
		ap=Y[21];
		iFp=Y[22];
		iSp=Y[23];
		d=Y[24];
		ff=Y[25];
		fs=Y[26];
		fcaf=Y[27];
		fcas=Y[28];
		jca=Y[29];
		nca=Y[30];
		ffp=Y[31];
		fcafp=Y[32];
		xrf=Y[33];
		xrs=Y[34];
		xs1=Y[35];
		xs2=Y[36];
		xk1=Y[37];
		Jrelnp=Y[38];
		Jrelp=Y[39];
		CaMKt=Y[40];

		//constants
		nao=140.0;//extracellular sodium in mM
		cao=1.8;//extracellular calcium in mM
		ko= 5.4;//extracellular potassium in mM 

		//buffer paramaters (from HRD model)
		BSRmax=0.047; // Anionic SR binding sites, calcium buffer in subspace
		KmBSR=0.00087; // Rate constant for ?????
		BSLmax=1.124; // Anionic sarcolemmal binding sites, calcium buffer in subspace
		KmBSL=0.0087;
		cmdnmax=0.05; // Calmodulin, calcium buffer in myoplasm
		kmcmdn=0.00238;
		trpnmax=0.07; // Troponin, calcium buffer in myoplasm
		kmtrpn=0.0005;
		csqnmax=10.0; // Calsequestrin, calcium buffer in JSR
		kmcsqn=0.8;

		//CaMK paramaters
		aCaMK=0.05; // Rate constant for CaMK_bound -> CaMK_trapped (phosphorylation)
		bCaMK=0.00068;// Rate constant for de-phosphorylation (CaMK_trapped -> CaMK_bound)
		CaMKo=0.05; // Fraction of active binding sites a equilibrium (with a Ca2+/calmodulin complex on them)
		KmCaM=0.0015; // Rate constant for Ca2+/calmodulin complex binding to CaMK
		KmCaMK=0.15; // 

		//cell geometry
		L=0.01; // Cell length (cm)
		rad=0.0011; // Cell radius (cm)

		//introduce APD, timing, and counting parameters
		t0=0.0;
		t=time;


		// ft=1000*CL; // final time (ms)
		vcell=1000*3.14*rad*rad*L; // cell volume (m^3) (1000 is conversion factor from cm^3)
		Ageo=2*3.14*rad*rad+2*3.14*rad*L; // Geometric area (cm^2)
		Acap=2*Ageo; // Capacitative area (cm^2)
		vmyo=0.68*vcell; // Myoplasm volume (m^3)
		vmito=0.26*vcell; // Mitochondrial volume
		vsr=0.06*vcell; // SR volume
		vnsr=0.0552*vcell; // NSR volume
		vjsr=0.0048*vcell; // JSR volume
		vss=0.02*vcell; // Subspace volume


		revpots(); // Compute reverse potentials
		RGC(); // Compute rates, gates and currents
		stimulus(); // Compute stimulus current
		vo=v; // Set current value of voltage to v
		voltage(); // Compute Vm
		//dVdt_APD(); // Compute voltage derivative and APD90
		FBC(); // Compute fluxes, buffers and concentrations


		for (int i=0; i<41; i++)
		{
			SetVectorComponent(N_dY,i,dY[i]);
		}

		// Tidy up
		Y.clear();
		dY.clear();

	}

	// MODEL CALCULATION CODE BEGINS HERE

	void revpots() // Reverse potentials (or Nernst potentials)
	{
		ENa=(R*T/F)*log(nao/nai); // Sodium reverse potential
		EK=(R*T/F)*log(ko/ki); // Potassium reverse potential
		EKs=(R*T/F)*log((ko+0.01833*nao)/(ki+0.01833*nai)); // Reverse potential for IKs (Why k + na??)
	}

	void RGC() // Rates, gates and currents
	{
		double vffrt=v*F*F/(R*T); // Precomputed factors
		double vfrt=v*F/(R*T); // Precomputed factors
		//
		// CaMKa and CaMKb are calculated here to avoid using
		// non initialized values when calculating INa.
		//
		CaMKb=CaMKo*(1.0-CaMKt)/(1.0+KmCaM/cass); // CaMK bound
		CaMKa=CaMKb+CaMKt; // CaMK active (bound + trapped)

		// INaF
		double mss=1.0/(1.0+exp((-(v+39.57))/9.871)); // Steady-state value of INaF activation gate
		double tm=1.0/(6.765*exp((v+11.64)/34.77)+8.552*exp(-(v+77.42)/5.955));
		//m=mss-(mss-m)*exp(-dt/tm);
		dY[9] = (mss - m)/tm; //m

		//double hss=1.0/(1+exp((v+82.90)/6.086));
		// Alfonso's formulation of the h gate:
		double hss=1.0/(1+exp((v+78.4893)/6.2248));

		double thf=1.0/(1.432e-5*exp(-(v+1.196)/6.285)+6.149*exp((v+0.5096)/20.27));
		double ths=1.0/(0.009794*exp(-(v+17.95)/28.05)+0.3343*exp((v+5.730)/56.66));
		double Ahf=0.99;
		double Ahs=1.0-Ahf;

		//hf=hss-(hss-hf)*exp(-dt/thf);
		dY[10] = (hss - hf)/thf; // hf

		//hs=hss-(hss-hs)*exp(-dt/ths);
		dY[11] = (hss - hs)/ths; // hs

		double h=Ahf*hf+Ahs*hs;
		double jss=hss;
		double tj=2.038+1.0/(0.02136*exp(-(v+100.6)/8.281)+0.3052*exp((v+0.9941)/38.45));
		//j=jss-(jss-j)*exp(-dt/tj);
		dY[12] = (jss - j)/tj; // j

		//double hssp=1.0/(1+exp((v+89.1)/6.086));
		// formulation of the phosphorylated h gate from Passini et al. 2016
		double hssp=1.0/(1+exp((v+84.689)/6.2248));

		double thsp=3.0*ths;
		//hsp=hssp-(hssp-hsp)*exp(-dt/thsp);
		dY[13] = (hssp - hsp)/thsp; // hsp

		double hp=Ahf*hf+Ahs*hsp;
		double tjp=1.46*tj;
		//jp=jss-(jss-jp)*exp(-dt/tjp);
		dY[14] = (jss - jp)/tjp; // jp


		double fINap=(1.0/(1.0+KmCaMK/CaMKa));
		INa=GNa*(v-ENa)*m*m*m*((1.0-fINap)*h*j+fINap*hp*jp);

		// INaL
		double mLss=1.0/(1.0+exp((-(v+42.85))/5.264));
		double tmL=tm;
		//mL=mLss-(mLss-mL)*exp(-dt/tmL);
		dY[15] = (mLss - mL)/tmL; // mL

		double hLss=1.0/(1.0+exp((v+87.61)/7.488));
		double thL=200.0;
		//hL=hLss-(hLss-hL)*exp(-dt/thL);
		dY[16] = (hLss - hL)/thL; // hL

		double hLssp=1.0/(1.0+exp((v+93.81)/7.488));
		double thLp=3.0*thL;
		//hLp=hLssp-(hLssp-hLp)*exp(-dt/thLp);
		dY[17] = (hLssp - hLp)/thLp; // hLp

		if (celltype==1) // epi cell
		{
			GNaL*=0.6;
		}
		double fINaLp=(1.0/(1.0+KmCaMK/CaMKa));
		INaL=GNaL*(v-ENa)*mL*((1.0-fINaLp)*hL+fINaLp*hLp);

		// Ito
		double ass=1.0/(1.0+exp((-(v-14.34))/14.82));
		double ta=1.0515/(1.0/(1.2089*(1.0+exp(-(v-18.4099)/29.3814)))+3.5/(1.0+exp((v+100.0)/29.3814)));
		//a=ass-(ass-a)*exp(-dt/ta);
		dY[18] = (ass - a)/ta; // a

		double iss=1.0/(1.0+exp((v+43.94)/5.711));
		double delta_epi;
		if (celltype==1)
		{
			delta_epi=1.0-(0.95/(1.0+exp((v+70.0)/5.0)));
		}
		else
		{
			delta_epi=1.0;
		}
		double tiF=4.562+1/(0.3933*exp((-(v+100.0))/100.0)+0.08004*exp((v+50.0)/16.59));
		double tiS=23.62+1/(0.001416*exp((-(v+96.52))/59.05)+1.780e-8*exp((v+114.1)/8.079));
		tiF*=delta_epi;
		tiS*=delta_epi;
		double AiF=1.0/(1.0+exp((v-213.6)/151.2));
		double AiS=1.0-AiF;
		//iF=iss-(iss-iF)*exp(-dt/tiF);
		dY[19] = (iss - iF)/tiF; // iF

		//iS=iss-(iss-iS)*exp(-dt/tiS);
		dY[20] = (iss - iS)/tiS; // iS

		double i=AiF*iF+AiS*iS;
		double assp=1.0/(1.0+exp((-(v-24.34))/14.82));
		//ap=assp-(assp-ap)*exp(-dt/ta);
		dY[21] = (assp - ap)/ta; // ap

		double dti_develop=1.354+1.0e-4/(exp((v-167.4)/15.89)+exp(-(v-12.23)/0.2154));
		double dti_recover=1.0-0.5/(1.0+exp((v+70.0)/20.0));
		double tiFp=dti_develop*dti_recover*tiF;
		double tiSp=dti_develop*dti_recover*tiS;
		//iFp=iss-(iss-iFp)*exp(-dt/tiFp);
		dY[22] = (iss - iFp)/tiFp; // iFp

		//iSp=iss-(iss-iSp)*exp(-dt/tiSp);
		dY[23] = (iss - iSp)/tiSp; // iSp

		double ip=AiF*iFp+AiS*iSp;
		if (celltype==1)
		{
			Gto*=4.0;
		}
		if (celltype==2)
		{
			Gto*=4.0;
		}
		double fItop=(1.0/(1.0+KmCaMK/CaMKa));
		Ito=Gto*(v-EK)*((1.0-fItop)*a*i+fItop*ap*ip);

		// ICa including ICaL, ICaNa, ICaK
		double dss=1.0/(1.0+exp((-(v+3.940))/4.230));
		double td=0.6+1.0/(exp(-0.05*(v+6.0))+exp(0.09*(v+14.0)));
		//d=dss-(dss-d)*exp(-dt/td);
		dY[24] = (dss - d)/td; // d

		double fss=1.0/(1.0+exp((v+19.58)/3.696));
		double tff=7.0+1.0/(0.0045*exp(-(v+20.0)/10.0)+0.0045*exp((v+20.0)/10.0));
		double tfs=1000.0+1.0/(0.000035*exp(-(v+5.0)/4.0)+0.000035*exp((v+5.0)/6.0));
		double Aff=0.6;
		double Afs=1.0-Aff;
		//ff=fss-(fss-ff)*exp(-dt/tff);
		dY[25] = (fss - ff)/tff; // ff

		//fs=fss-(fss-fs)*exp(-dt/tfs);
		dY[26] = (fss - fs)/tfs; // fs

		double f=Aff*ff+Afs*fs;
		double fcass=fss;
		double tfcaf=7.0+1.0/(0.04*exp(-(v-4.0)/7.0)+0.04*exp((v-4.0)/7.0));
		double tfcas=100.0+1.0/(0.00012*exp(-v/3.0)+0.00012*exp(v/7.0));
		double Afcaf=0.3+0.6/(1.0+exp((v-10.0)/10.0));
		double Afcas=1.0-Afcaf;
		//fcaf=fcass-(fcass-fcaf)*exp(-dt/tfcaf);
		dY[27] = (fcass - fcaf)/tfcaf; // tfcaf

		//fcas=fcass-(fcass-fcas)*exp(-dt/tfcas);
		dY[28] = (fcass - fcas)/tfcas; // fcas

		double fca=Afcaf*fcaf+Afcas*fcas;
		double tjca=75.0;
		//jca=fcass-(fcass-jca)*exp(-dt/tjca);
		dY[29] = (fcass - jca)/tjca; // jca

		double tffp=2.5*tff;

		//ffp=fss-(fss-ffp)*exp(-dt/tffp);
		dY[31] = (fss - ffp)/tffp; // ffp

		double fp=Aff*ffp+Afs*fs;
		double tfcafp=2.5*tfcaf;
		//fcafp=fcass-(fcass-fcafp)*exp(-dt/tfcafp);
		dY[32] = (fcass - fcafp)/tfcafp; // fcafp

		double fcap=Afcaf*fcafp+Afcas*fcas;
		double Kmn=0.002;
		double k2n=1000.0;
		double km2n=jca*1.0;
		double anca=1.0/(k2n/km2n+pow(1.0+Kmn/cass,4.0));
		//nca=anca*k2n/km2n-(anca*k2n/km2n-nca)*exp(-km2n*dt);
		dY[30] = anca*k2n - nca*km2n; // nca

		double PhiCaL=4.0*vffrt*(cass*exp(2.0*vfrt)-0.341*cao)/(exp(2.0*vfrt)-1.0);
		double PhiCaNa=1.0*vffrt*(0.75*nass*exp(1.0*vfrt)-0.75*nao)/(exp(1.0*vfrt)-1.0);
		double PhiCaK=1.0*vffrt*(0.75*kss*exp(1.0*vfrt)-0.75*ko)/(exp(1.0*vfrt)-1.0);
		double zca=2.0;
		//double PCa=0.0001;
		if (celltype==1)
		{
			PCa*=1.2;
		}
		if (celltype==2)
		{
			PCa*=2.5;
		}
		double PCap=1.1*PCa;
		double PCaNa=0.00125*PCa;
		double PCaK=3.574e-4*PCa;
		double PCaNap=0.00125*PCap;
		double PCaKp=3.574e-4*PCap;
		double fICaLp=(1.0/(1.0+KmCaMK/CaMKa));
		ICaL=(1.0-fICaLp)*PCa*PhiCaL*d*(f*(1.0-nca)+jca*fca*nca)+fICaLp*PCap*PhiCaL*d*(fp*(1.0-nca)+jca*fcap*nca);
		ICaNa=(1.0-fICaLp)*PCaNa*PhiCaNa*d*(f*(1.0-nca)+jca*fca*nca)+fICaLp*PCaNap*PhiCaNa*d*(fp*(1.0-nca)+jca*fcap*nca);
		ICaK=(1.0-fICaLp)*PCaK*PhiCaK*d*(f*(1.0-nca)+jca*fca*nca)+fICaLp*PCaKp*PhiCaK*d*(fp*(1.0-nca)+jca*fcap*nca);

		// IKr
		double xrss=1.0/(1.0+exp((-(v+8.337))/6.789));
		double txrf=12.98+1.0/(0.3652*exp((v-31.66)/3.869)+4.123e-5*exp((-(v-47.78))/20.38));
		double txrs=1.865+1.0/(0.06629*exp((v-34.70)/7.355)+1.128e-5*exp((-(v-29.74))/25.94));
		double Axrf=1.0/(1.0+exp((v+54.81)/38.21));
		double Axrs=1.0-Axrf;
		//xrf=xrss-(xrss-xrf)*exp(-dt/txrf);
		dY[33] = (xrss - xrf)/txrf; // xrf

		//xrs=xrss-(xrss-xrs)*exp(-dt/txrs);
		dY[34] = (xrss - xrs)/txrs; // xrs

		double xr=Axrf*xrf+Axrs*xrs;
		double rkr=1.0/(1.0+exp((v+55.0)/75.0))*1.0/(1.0+exp((v-10.0)/30.0));
		if (celltype==1)
		{
			GKr*=1.3;
		}
		if (celltype==2)
		{
			GKr*=0.8;
		}
		IKr=GKr*sqrt(ko/5.4)*xr*rkr*(v-EK);

		// IKs
		double xs1ss=1.0/(1.0+exp((-(v+11.60))/8.932));
		double txs1=817.3+1.0/(2.326e-4*exp((v+48.28)/17.80)+0.001292*exp((-(v+210.0))/230.0));
		//xs1=xs1ss-(xs1ss-xs1)*exp(-dt/txs1);
		dY[35] = (xs1ss - xs1)/txs1; // xs1

		double xs2ss=xs1ss;
		double txs2=1.0/(0.01*exp((v-50.0)/20.0)+0.0193*exp((-(v+66.54))/31.0));
		//xs2=xs2ss-(xs2ss-xs2)*exp(-dt/txs2);
		dY[36] = (xs2ss - xs2)/txs2; // xs2

		double KsCa=1.0+0.6/(1.0+pow(3.8e-5/cai,1.4));
		if (celltype==1)
		{
			GKs*=1.4;
		}
		IKs=GKs*KsCa*xs1*xs2*(v-EKs);

		// IK1
		double xk1ss=1.0/(1.0+exp(-(v+2.5538*ko+144.59)/(1.5692*ko+3.8115)));
		double txk1=122.2/(exp((-(v+127.2))/20.36)+exp((v+236.8)/69.33));
		//xk1=xk1ss-(xk1ss-xk1)*exp(-dt/txk1);
		dY[37] = (xk1ss - xk1)/txk1; // xk1

		double rk1=1.0/(1.0+exp((v+105.8-2.6*ko)/9.493));
		if (celltype==1)
		{
			GK1*=1.2;
		}
		if (celltype==2)
		{
			GK1*=1.3;
		}
		IK1=GK1*sqrt(ko)*rk1*xk1*(v-EK);

		// INaCa
		double kna1=15.0;
		double kna2=5.0;
		double kna3=88.12;
		double kasymm=12.5;
		double wna=6.0e4;
		double wca=6.0e4;
		double wnaca=5.0e3;
		double kcaon=1.5e6;
		double kcaoff=5.0e3;
		double qna=0.5224;
		double qca=0.1670;
		double hca=exp((qca*v*F)/(R*T));
		double hna=exp((qna*v*F)/(R*T));
		double h1=1+nai/kna3*(1+hna);
		double h2=(nai*hna)/(kna3*h1);
		double h3=1.0/h1;
		double h4=1.0+nai/kna1*(1+nai/kna2);
		double h5=nai*nai/(h4*kna1*kna2);
		double h6=1.0/h4;
		double h7=1.0+nao/kna3*(1.0+1.0/hna);
		double h8=nao/(kna3*hna*h7);
		double h9=1.0/h7;
		double h10=kasymm+1.0+nao/kna1*(1.0+nao/kna2);
		double h11=nao*nao/(h10*kna1*kna2);
		double h12=1.0/h10;
		double k1=h12*cao*kcaon;
		double k2=kcaoff;
		double k3p=h9*wca;
		double k3pp=h8*wnaca;
		double k3=k3p+k3pp;
		double k4p=h3*wca/hca;
		double k4pp=h2*wnaca;
		double k4=k4p+k4pp;
		double k5=kcaoff;
		double k6=h6*cai*kcaon;
		double k7=h5*h2*wna;
		double k8=h8*h11*wna;
		double x1=k2*k4*(k7+k6)+k5*k7*(k2+k3);
		double x2=k1*k7*(k4+k5)+k4*k6*(k1+k8);
		double x3=k1*k3*(k7+k6)+k8*k6*(k2+k3);
		double x4=k2*k8*(k4+k5)+k3*k5*(k1+k8);
		double E1=x1/(x1+x2+x3+x4);
		double E2=x2/(x1+x2+x3+x4);
		double E3=x3/(x1+x2+x3+x4);
		double E4=x4/(x1+x2+x3+x4);
		double KmCaAct=150.0e-6;
		double allo=1.0/(1.0+pow(KmCaAct/cai,2.0));
		double zna=1.0;
		double JncxNa=3.0*(E4*k7-E1*k8)+E3*k4pp-E2*k3pp;
		double JncxCa=E2*k2-E1*k1;
		if (celltype==1)
		{
			Gncx*=1.1;
		}
		if (celltype==2)
		{
			Gncx*=1.4;
		}
		INaCa_i=0.8*Gncx*allo*(zna*JncxNa+zca*JncxCa);

		h1=1+nass/kna3*(1+hna);
		h2=(nass*hna)/(kna3*h1);
		h3=1.0/h1;
		h4=1.0+nass/kna1*(1+nass/kna2);
		h5=nass*nass/(h4*kna1*kna2);
		h6=1.0/h4;
		h7=1.0+nao/kna3*(1.0+1.0/hna);
		h8=nao/(kna3*hna*h7);
		h9=1.0/h7;
		h10=kasymm+1.0+nao/kna1*(1+nao/kna2);
		h11=nao*nao/(h10*kna1*kna2);
		h12=1.0/h10;
		k1=h12*cao*kcaon;
		k2=kcaoff;
		k3p=h9*wca;
		k3pp=h8*wnaca;
		k3=k3p+k3pp;
		k4p=h3*wca/hca;
		k4pp=h2*wnaca;
		k4=k4p+k4pp;
		k5=kcaoff;
		k6=h6*cass*kcaon;

		k7=h5*h2*wna;
		k8=h8*h11*wna;
		x1=k2*k4*(k7+k6)+k5*k7*(k2+k3);
		x2=k1*k7*(k4+k5)+k4*k6*(k1+k8);
		x3=k1*k3*(k7+k6)+k8*k6*(k2+k3);
		x4=k2*k8*(k4+k5)+k3*k5*(k1+k8);
		E1=x1/(x1+x2+x3+x4);
		E2=x2/(x1+x2+x3+x4);
		E3=x3/(x1+x2+x3+x4);
		E4=x4/(x1+x2+x3+x4);
		KmCaAct=150.0e-6;
		allo=1.0/(1.0+pow(KmCaAct/cass,2.0));
		JncxNa=3.0*(E4*k7-E1*k8)+E3*k4pp-E2*k3pp;
		JncxCa=E2*k2-E1*k1;
		INaCa_ss=0.2*Gncx*allo*(zna*JncxNa+zca*JncxCa);

		INaCa=INaCa_i+INaCa_ss;

		// INaK
		double k1p=949.5;
		double k1m=182.4;
		double k2p=687.2;
		double k2m=39.4;
		k3p=1899.0;
		double k3m=79300.0;
		k4p=639.0;
		double k4m=40.0;
		double Knai0=9.073;
		double Knao0=27.78;
		double delta=-0.1550;
		double Knai=Knai0*exp((delta*v*F)/(3.0*R*T));
		double Knao=Knao0*exp(((1.0-delta)*v*F)/(3.0*R*T));
		double Kki=0.5;
		double Kko=0.3582;
		double MgADP=0.05;
		double MgATP=9.8;
		double Kmgatp=1.698e-7;
		double H=1.0e-7;
		double eP=4.2;
		double Khp=1.698e-7;
		double Knap=224.0;
		double Kxkur=292.0;
		double P=eP/(1.0+H/Khp+nai/Knap+ki/Kxkur);
		double a1=(k1p*pow(nai/Knai,3.0))/(pow(1.0+nai/Knai,3.0)+pow(1.0+ki/Kki,2.0)-1.0);
		double b1=k1m*MgADP;
		double a2=k2p;
		double b2=(k2m*pow(nao/Knao,3.0))/(pow(1.0+nao/Knao,3.0)+pow(1.0+ko/Kko,2.0)-1.0);
		double a3=(k3p*pow(ko/Kko,2.0))/(pow(1.0+nao/Knao,3.0)+pow(1.0+ko/Kko,2.0)-1.0);
		double b3=(k3m*P*H)/(1.0+MgATP/Kmgatp);
		double a4=(k4p*MgATP/Kmgatp)/(1.0+MgATP/Kmgatp);
		double b4=(k4m*pow(ki/Kki,2.0))/(pow(1.0+nai/Knai,3.0)+pow(1.0+ki/Kki,2.0)-1.0);
		x1=a4*a1*a2+b2*b4*b3+a2*b4*b3+b3*a1*a2;
		x2=b2*b1*b4+a1*a2*a3+a3*b1*b4+a2*a3*b4;
		x3=a2*a3*a4+b3*b2*b1+b2*b1*a4+a3*a4*b1;
		x4=b4*b3*b2+a3*a4*a1+b2*a4*a1+b3*b2*a1;
		E1=x1/(x1+x2+x3+x4);
		E2=x2/(x1+x2+x3+x4);
		E3=x3/(x1+x2+x3+x4);
		E4=x4/(x1+x2+x3+x4);
		double zk=1.0;
		double JnakNa=3.0*(E1*a3-E2*b3);
		double JnakK=2.0*(E4*b1-E3*a1);
		if (celltype==1)
		{
			Pnak*=0.9;
		}
		if (celltype==2)
		{
			Pnak*=0.7;
		}
		INaK=Pnak*(zna*JnakNa+zk*JnakK);

		// IKb
		double xkb=1.0/(1.0+exp(-(v-14.48)/18.34));
		double GKb=0.003;
		IKb=GKb*xkb*(v-EK);

		// INab
		double PNab=3.75e-10;
		INab=PNab*vffrt*(nai*exp(vfrt)-nao)/(exp(vfrt)-1.0);

		// ICab
		double PCab=2.5e-8;
		ICab=PCab*4.0*vffrt*(cai*exp(2.0*vfrt)-0.341*cao)/(exp(2.0*vfrt)-1.0);

		// IpCa
		double GpCa=0.0005;
		IpCa=GpCa*cai/(0.0005+cai);
	}

	void FBC() // Fluxes, buffers and concentrations
	{
		CaMKb=CaMKo*(1.0-CaMKt)/(1.0+KmCaM/cass);
		CaMKa=CaMKb+CaMKt;
		//CaMKt+=dt*(aCaMK*CaMKb*(CaMKb+CaMKt)-bCaMK*CaMKt);
		dY[40] = aCaMK*CaMKb*(CaMKb+CaMKt) - (bCaMK*CaMKt); // CaMKt

		JdiffNa=(nass-nai)/2.0;
		JdiffK=(kss-ki)/2.0;
		Jdiff=(cass-cai)/0.2;

		double bt=4.75;
		double a_rel=0.5*bt;
		double Jrel_inf=a_rel*(-ICaL)/(1.0+pow(1.5/cajsr,8.0));
		if (celltype==2)
		{
			Jrel_inf*=1.7;
		}
		double tau_rel=bt/(1.0+0.0123/cajsr);
		if (tau_rel<0.005)
		{
			tau_rel=0.005;
		}
		//Jrelnp=Jrel_inf-(Jrel_inf-Jrelnp)*exp(-dt/tau_rel);
		dY[38] = (Jrel_inf - Jrelnp)/tau_rel; // Jrelnp

		double btp=1.25*bt;
		double a_relp=0.5*btp;
		double Jrel_infp=a_relp*(-ICaL)/(1.0+pow(1.5/cajsr,8.0));
		if (celltype==2)
		{
			Jrel_infp*=1.7;
		}
		double tau_relp=btp/(1.0+0.0123/cajsr);
		if (tau_relp<0.005)
		{
			tau_relp=0.005;
		}
		//Jrelp=Jrel_infp-(Jrel_infp-Jrelp)*exp(-dt/tau_relp);
		dY[39] = (Jrel_infp - Jrelp)/tau_relp; // Jrelp

		double fJrelp=(1.0/(1.0+KmCaMK/CaMKa));
		Jrel = JrelScale*(1.0-fJrelp)*Jrelnp+fJrelp*Jrelp; // Modified to allow scaling

		double Jupnp=0.004375*cai/(cai+0.00092);
		double Jupp=2.75*0.004375*cai/(cai+0.00092-0.00017);
		if (celltype==1)
		{
			Jupnp*=1.3;
			Jupp*=1.3;
		}
		double fJupp=(1.0/(1.0+KmCaMK/CaMKa));
		Jleak=0.0039375*cansr/15.0;
		Jup = JupScale*(1.0-fJupp)*Jupnp+fJupp*Jupp-Jleak; // Modified to allow scaling

		Jtr=(cansr-cajsr)/100.0;

		//nai+=dt*(-(INa+INaL+3.0*INaCa_i+3.0*INaK+INab)*Acap/(F*vmyo)+JdiffNa*vss/vmyo);
		dY[1] = -(INa+INaL+3.0*INaCa_i+3.0*INaK+INab)*Acap/(F*vmyo)+JdiffNa*vss/vmyo; // nai

		//nass+=dt*(-(ICaNa+3.0*INaCa_ss)*Acap/(F*vss)-JdiffNa);
		dY[2] = -(ICaNa+3.0*INaCa_ss)*Acap/(F*vss)-JdiffNa; // nass

		//ki+=dt*(-(Ito+IKr+IKs+IK1+IKb+Ist-2.0*INaK)*Acap/(F*vmyo)+JdiffK*vss/vmyo);
		dY[3] = -(Ito+IKr+IKs+IK1+IKb+Ist-2.0*INaK)*Acap/(F*vmyo)+JdiffK*vss/vmyo; // ki

		//kss+=dt*(-(ICaK)*Acap/(F*vss)-JdiffK);
		dY[4] = -(ICaK)*Acap/(F*vss)-JdiffK; // kss

		double Bcai;
		if (celltype==1)
		{
			Bcai=1.0/(1.0+1.3*cmdnmax*kmcmdn/pow(kmcmdn+cai,2.0)+trpnmax*kmtrpn/pow(kmtrpn+cai,2.0));
		}
		else
		{
			Bcai=1.0/(1.0+cmdnmax*kmcmdn/pow(kmcmdn+cai,2.0)+trpnmax*kmtrpn/pow(kmtrpn+cai,2.0));
		}
		//cai+=dt*(Bcai*(-(IpCa+ICab-2.0*INaCa_i)*Acap/(2.0*F*vmyo)-Jup*vnsr/vmyo+Jdiff*vss/vmyo));
		dY[5] = Bcai*(-(IpCa+ICab-2.0*INaCa_i)*Acap/(2.0*F*vmyo)-Jup*vnsr/vmyo+Jdiff*vss/vmyo); // cai

		double Bcass=1.0/(1.0+BSRmax*KmBSR/pow(KmBSR+cass,2.0)+BSLmax*KmBSL/pow(KmBSL+cass,2.0));
		//cass+=dt*(Bcass*(-(ICaL-2.0*INaCa_ss)*Acap/(2.0*F*vss)+Jrel*vjsr/vss-Jdiff));
		dY[6] = Bcass*(-(ICaL-2.0*INaCa_ss)*Acap/(2.0*F*vss)+Jrel*vjsr/vss-Jdiff); // cass

		//cansr+=dt*(Jup-Jtr*vjsr/vnsr);
		dY[7] = Jup-Jtr*vjsr/vnsr; // cansr

		double Bcajsr=1.0/(1.0+csqnmax*kmcsqn/pow(kmcsqn+cajsr,2.0));
		//cajsr+=dt*(Bcajsr*(Jtr-Jrel));
		dY[8] = Bcajsr*(Jtr-Jrel); // cajsr
	}

	void voltage() // Vm
	{
		// v+=-dt*(INa+INaL+Ito+ICaL+ICaNa+ICaK+IKr+IKs+IK1+INaCa+INaK+INab+IKb+IpCa+ICab+Ist);
		dY[0] = -1.0*(INa+INaL+Ito+ICaL+ICaNa+ICaK+IKr+IKs+IK1+INaCa+INaK+INab+IKb+IpCa+ICab+Ist); // v
	}

	void stimulus() // Istim
	{
		if (t <= duration)
		{
			Ist=amp;
		}
		else
		{
			//Ist = 0.0;
			Ist = -(amp*duration)/(CL-duration); // Biphasic stimulus
		}
	}

}; // ORdModel class
#endif
